# Supplementary material for: Population nutrikinetics of green tea extract
Source: PLoS One. 2018 Feb 21;13(2):e0193074. doi: 10.1371/journal.pone.0193074 (PMC5821365; doi:10.1371/journal.pone.0193074)
Supplement: S1 Table — (TXT) [file pone.0193074.s001.txt]

S1 Table: Blood concentrations of green tea catechins
ID	Timepoint of Blood Sample	EGCG [�g/L]	EGC [�g/L]	ECG [�g/L]
Mi001	0	24.414	NA	2.616
Mi001	1	100.372	1.804	19.681
Mi001	2	311.478	4.987	77.785
Mi001	3	348.208	5.038	86.465
Mi001	4	242.891	2.388	55.017
Mi001	5	139.228	0.863	26.683
Mi001	6	92.851	NA	16.040
Mi001	7	55.517	NA	7.376
Mi001	8	42.573	NA	4.471
Mi002	0	60.259	1.153	10.954
Mi002	1	71.290	1.541	12.288
Mi002	2	262.791	7.906	58.849
Mi002	3	355.634	7.727	90.014
Mi002	4	282.483	7.598	74.983
Mi002	5	205.653	5.083	48.792
Mi002	6	155.922	3.723	35.217
Mi002	7	95.365	1.924	17.628
Mi002	8	70.223	0.945	11.736
Mi003	0	25.092	NA	1.629
Mi003	1	24.941	NA	2.738
Mi003	2	108.595	2.071	21.322
Mi003	3	170.776	6.397	39.998
Mi003	4	119.403	3.568	25.723
Mi003	5	94.517	2.041	18.928
Mi003	6	57.086	1.041	10.253
Mi003	7	34.226	0.405	3.851
Mi003	8	NA	NA	NA
Mi004	0	17.177	1.140	3.047
Mi004	1	157.481	5.652	25.051
Mi004	2	169.717	5.990	30.782
Mi004	3	125.218	3.689	31.041
Mi004	4	163.500	5.113	36.508
Mi004	5	80.697	2.944	16.154
Mi004	6	42.394	2.058	8.758
Mi004	7	26.167	1.501	5.165
Mi004	8	18.424	1.329	3.529
Mi005	0	16.443	NA	2.847
Mi005	1	150.780	5.025	34.309
Mi005	2	153.169	6.947	38.268
Mi005	3	127.072	6.167	36.011
Mi005	4	81.116	3.564	19.074
Mi005	5	47.876	2.025	10.844
Mi005	6	29.908	1.740	7.306
Mi005	7	15.764	1.116	2.937
Mi005	8	10.514	NA	2.103
Mi006	0	44.692	NA	8.878
Mi006	1	122.112	6.060	24.530
Mi006	2	358.986	11.668	83.263
Mi006	3	225.956	8.326	55.389
Mi006	4	244.748	8.043	55.118
Mi006	5	178.377	4.985	42.080
Mi006	6	110.760	3.035	28.691
Mi006	7	56.832	1.912	13.880
Mi006	8	35.859	1.321	7.882
Mi007	0	12.451	NA	3.973
Mi007	1	17.116	NA	4.665
Mi007	2	80.395	2.749	18.913
Mi007	3	270.076	8.081	63.973
Mi007	4	216.458	6.334	62.243
Mi007	5	123.413	3.624	38.446
Mi007	6	71.876	2.095	22.413
Mi007	7	35.641	1.185	9.802
Mi007	8	28.108	NA	5.186
Mi008	0	14.529	NA	1.736
Mi008	1	17.448	NA	3.159
Mi008	2	375.966	9.274	87.201
Mi008	3	376.010	8.795	118.936
Mi008	4	210.235	6.314	62.993
Mi008	5	122.674	3.857	33.193
Mi008	6	72.640	2.222	19.872
Mi008	7	37.383	1.768	9.474
Mi008	8	27.927	1.252	5.282
Mi009	0	46.621	1.600	8.904
Mi009	1	78.309	2.979	14.081
Mi009	2	426.329	13.602	73.183
Mi009	3	316.815	7.558	73.517
Mi009	4	165.621	3.844	39.565
Mi009	5	107.144	2.529	25.664
Mi009	6	85.495	2.122	18.589
Mi009	7	42.252	1.351	8.687
Mi009	8	27.755	1.184	4.917
Mi010	0	23.378	NA	4.123
Mi010	1	28.841	1.231	4.826
Mi010	2	407.819	6.902	86.843
Mi010	3	300.211	6.585	65.506
Mi010	4	101.177	3.387	22.944
Mi010	5	184.883	4.507	44.187
Mi010	6	105.938	2.689	20.955
Mi010	7	64.926	2.100	12.703
Mi010	8	41.512	1.324	6.790
Mi011	0	27.160	1.194	4.599
Mi011	1	28.032	1.321	4.137
Mi011	2	132.589	5.010	25.818
Mi011	3	445.318	13.663	94.248
Mi011	4	318.796	10.103	70.462
Mi011	5	265.222	8.837	53.620
Mi011	6	252.351	6.771	51.826
Mi011	7	110.122	2.811	23.293
Mi011	8	58.033	1.757	11.314
Mi012	0	15.634	NA	2.232
Mi012	1	65.628	1.916	11.868
Mi012	2	144.528	3.589	31.404
Mi012	3	179.541	3.760	39.591
Mi012	4	137.362	2.071	27.841
Mi012	5	76.419	1.493	15.029
Mi012	6	49.079	1.146	9.147
Mi012	7	30.030	NA	4.746
Mi012	8	23.158	NA	2.862
Mi013	0	21.641	NA	-0.381
Mi013	1	54.564	2.351	5.473
Mi013	2	99.476	3.599	15.436
Mi013	3	107.947	3.448	18.128
Mi014	4	NA	NA	NA
Mi013	5	58.908	3.207	11.716
Mi013	6	24.494	2.102	5.126
Mi013	7	7.436	1.496	0.386
Mi013	8	-2.234	1.020	-1.223
Mi014	0	36.014	0.908	3.259
Mi014	1	125.431	3.877	17.806
Mi014	2	330.739	7.649	60.855
Mi014	3	247.585	4.708	55.885
Mi014	4	211.770	4.400	52.299
Mi014	5	163.730	3.009	40.820
Mi014	6	97.344	1.543	23.626
Mi014	7	53.624	1.191	8.039
Mi014	8	35.570	0.643	3.492
Mi015	0	10.899	0.646	-1.050
Mi015	1	28.434	1.509	1.369
Mi015	2	56.325	1.978	9.228
Mi015	3	57.565	2.126	9.958
Mi015	4	89.437	2.856	22.380
Mi015	5	69.581	2.601	16.474
Mi015	6	43.529	1.460	11.008
Mi015	7	21.372	0.678	1.329
Mi015	8	13.537	0.462	-0.760
Mi016	0	5.446	NA	-1.223
Mi016	1	9.573	NA	-0.719
Mi016	2	48.216	2.458	7.214
Mi016	3	164.442	5.741	40.572
Mi016	4	114.356	4.188	26.662
Mi016	5	98.889	3.247	20.193
Mi016	6	74.763	2.183	15.789
Mi016	7	26.985	1.287	3.637
Mi016	8	14.636	NA	0.799
Mi017	0	8.778	NA	-0.097
Mi017	1	16.404	1.242	0.751
Mi017	2	100.988	3.061	18.279
Mi017	3	133.649	3.109	26.328
Mi017	4	140.002	4.294	25.851
Mi017	5	86.363	2.691	18.877
Mi017	6	51.637	2.244	11.296
Mi017	7	31.273	1.417	3.946
Mi017	8	19.326	1.118	1.363
Mi018	0	16.168	1.027	-0.244
Mi018	1	20.112	1.391	0.777
Mi018	2	138.645	6.061	30.978
Mi018	3	147.336	6.371	35.464
Mi018	4	133.118	4.548	28.058
Mi018	5	116.136	3.625	22.331
Mi018	6	78.541	2.426	15.792
Mi018	7	32.481	1.558	5.443
Mi018	8	19.626	1.181	1.370
Mi019	0	58.667	2.537	8.610
Mi019	1	80.322	2.702	14.595
Mi019	2	90.246	2.747	16.796
Mi019	3	178.995	4.717	36.509
Mi019	4	172.632	4.947	38.579
Mi019	5	154.384	4.405	35.104
Mi019	6	84.977	2.578	16.319
Mi019	7	34.525	1.660	3.643
Mi019	8	22.563	1.200	1.054
Mi020	0	35.388	2.135	3.723
Mi020	1	38.279	2.180	3.604
Mi020	2	132.811	5.520	20.923
Mi020	3	186.009	5.500	33.100
Mi020	4	134.789	4.668	24.602
Mi020	5	81.000	3.213	11.548
Mi020	6	67.242	2.378	9.510
Mi020	7	39.319	1.534	4.661
Mi020	8	27.096	1.493	1.388
Mi021	0	31.309	1.212	2.459
Mi021	1	37.845	1.394	3.330
Mi021	2	95.125	2.950	15.876
Mi021	3	81.784	2.488	14.248
Mi021	4	58.331	1.597	9.361
Mi021	5	50.908	1.532	6.932
Mi021	6	38.053	1.082	4.113
Mi021	7	26.886	NA	1.864
Mi021	8	22.914	NA	0.259
Mi022	0	8.274	NA	1.028
Mi022	1	101.154	4.595	13.993
Mi022	2	199.947	7.469	41.700
Mi022	3	216.669	7.860	56.885
Mi022	4	133.495	5.447	34.726
Mi022	5	93.299	4.027	20.326
Mi022	6	62.730	3.124	12.002
Mi022	7	27.133	2.219	3.775
Mi022	8	16.705	1.965	0.264
Mi023	0	3.042	NA	NA
Mi023	1	155.684	7.577	20.411
Mi023	2	601.882	15.478	115.103
Mi023	3	437.741	10.454	98.904
Mi023	4	288.947	7.553	62.377
Mi023	5	188.198	4.235	39.932
Mi023	6	136.134	3.401	28.814
Mi023	7	65.472	2.055	9.784
Mi023	8	38.172	1.166	5.007
Mi024	0	22.727	2.875	3.584
Mi024	1	22.957	3.004	4.609
Mi024	2	35.369	3.471	7.619
Mi024	3	58.090	3.788	9.851
Mi024	4	43.953	3.032	9.361
Mi024	5	34.252	2.607	8.017
Mi024	6	19.544	NA	2.148
Mi024	7	11.802	NA	0.647
Mi024	8	6.012	NA	NA
Mi025	0	16.106	NA	NA
Mi025	1	32.309	2.575	3.440
Mi025	2	182.494	5.260	38.028
Mi025	3	104.491	3.744	25.520
Mi025	4	112.152	4.166	25.342
Mi025	5	101.774	3.448	22.033
Mi025	6	75.953	2.899	18.807
Mi025	7	32.945	2.460	8.283
Mi025	8	22.287	2.239	3.234
Mi026	0	9.904	NA	0.929
Mi026	1	547.742	11.223	108.222
Mi026	2	313.708	5.641	76.356
Mi026	3	118.070	1.954	29.174
Mi026	4	84.570	1.085	17.619
Mi026	5	54.705	1.026	11.172
Mi026	6	40.359	0.583	7.230
Mi026	7	24.460	NA	3.707
Mi026	8	20.494	NA	2.090
Mi027	0	16.276	NA	1.099
Mi027	1	44.477	1.052	5.245
Mi027	2	257.553	3.019	41.358
Mi027	3	155.238	2.352	24.912
Mi027	4	103.648	1.816	13.913
Mi027	5	80.640	1.484	9.040
Mi027	6	50.929	NA	4.711
Mi027	7	20.741	NA	1.353
Mi027	8	11.767	NA	-0.069
Mi028	0	12.200	NA	NA
Mi028	1	44.565	1.369	5.202
Mi028	2	282.725	2.826	49.852
Mi028	3	168.322	2.214	29.777
Mi028	4	87.212	NA	16.882
Mi028	5	51.026	NA	8.716
Mi028	6	37.111	NA	5.372
Mi028	7	19.870	NA	3.014
Mi028	8	11.852	NA	0.421
Mi029	0	20.224	NA	1.595
Mi029	1	476.888	12.738	60.383
Mi029	2	368.114	7.400	58.454
Mi029	3	158.759	3.415	26.752
Mi029	4	139.271	2.406	22.069
Mi029	5	72.539	1.543	11.810
Mi029	6	42.452	1.290	5.219
Mi029	7	20.708	0.980	0.535
Mi029	8	10.972	NA	-0.211
Mi030	0	20.134	NA	0.432
Mi030	1	44.721	1.123	3.168
Mi030	2	87.298	2.101	11.446
Mi030	3	108.514	2.080	14.474
Mi030	4	81.136	NA	11.154
Mi030	5	61.067	NA	6.829
Mi030	6	42.560	NA	3.765
Mi030	7	24.651	NA	1.277
Mi030	8	15.995	NA	0.117
Mi031	0	11.969	NA	-0.779
Mi031	1	131.102	2.324	17.502
Mi031	2	180.603	2.157	27.725
Mi031	3	173.566	2.063	28.679
Mi031	4	150.908	NA	21.916
Mi031	5	110.666	NA	16.220
Mi031	6	69.507	NA	9.151
Mi031	7	32.420	NA	1.590
Mi031	8	23.111	NA	0.500
Mi032	0	28.781	NA	6.222
Mi032	1	61.399	3.823	11.868
Mi032	2	368.583	9.803	86.919
Mi032	3	248.159	6.469	60.845
Mi032	4	155.647	4.048	36.410
Mi032	5	110.939	3.102	26.276
Mi032	6	66.591	2.766	14.824
Mi032	7	31.912	NA	6.995
Mi032	8	22.360	NA	4.314
Mi033	0	18.512	2.487	5.301
Mi033	1	40.746	4.696	8.063
Mi033	2	338.768	27.462	89.577
Mi033	3	217.873	16.511	68.027
Mi033	4	120.109	10.397	37.369
Mi033	5	57.738	6.304	13.753
Mi033	6	37.042	4.733	7.206
Mi033	7	25.032	3.423	5.959
Mi033	8	23.597	3.055	2.710
Mi035	0	42.389	3.489	8.368
Mi035	1	120.815	10.282	25.042
Mi035	2	535.476	30.839	134.059
Mi035	3	268.149	17.559	74.739
Mi035	4	172.536	9.842	44.728
Mi035	5	117.287	7.454	26.534
Mi035	6	110.405	6.904	22.606
Mi035	7	48.051	5.158	9.416
Mi035	8	42.493	3.708	6.180
Mi036	0	57.189	3.834	9.994
Mi036	1	97.976	5.907	17.015
Mi036	2	152.149	6.296	33.120
Mi036	3	121.259	6.921	28.019
Mi036	4	110.226	5.219	20.203
Mi036	5	117.518	4.842	25.407
Mi036	6	117.488	5.051	25.313
Mi036	7	70.574	3.580	15.457
Mi036	8	42.680	NA	7.863
Mi037	0	94.653	NA	17.733
Mi037	1	103.276	3.129	18.346
Mi037	2	315.769	7.917	64.542
Mi037	3	685.880	15.007	159.695
Mi037	4	432.306	9.649	101.170
Mi037	5	291.203	6.099	63.923
Mi037	6	181.877	4.150	42.948
Mi037	7	85.510	2.876	19.187
Mi037	8	53.405	NA	10.418
Mi038	0	63.924	NA	13.252
Mi038	1	74.656	3.400	14.012
Mi038	2	149.941	7.293	28.552
Mi038	3	163.067	6.397	33.030
Mi038	4	156.484	6.580	30.882
Mi038	5	146.111	5.616	29.726
Mi038	6	139.220	4.958	33.399
Mi038	7	65.481	2.945	12.679
Mi038	8	51.754	NA	9.334
Mi039	0	41.524	NA	6.424
Mi039	1	97.324	4.905	16.719
Mi039	2	170.103	6.127	37.141
Mi039	3	181.612	7.187	43.102
Mi039	4	138.857	5.156	29.171
Mi039	5	77.989	3.935	15.333
Mi039	6	50.960	3.114	9.571
Mi039	7	32.304	2.827	5.290
Mi039	8	22.913	NA	3.659
Mi040	0	35.512	NA	7.521
Mi040	1	40.093	NA	8.142
Mi040	2	117.243	3.878	25.598
Mi040	3	406.026	6.425	97.239
Mi040	4	268.491	5.469	60.890
Mi040	5	169.656	3.961	39.956
Mi040	6	120.908	3.045	28.489
Mi040	7	70.646	NA	15.346
Mi040	8	46.217	NA	9.846
Mi041	0	27.293	NA	5.489
Mi041	1	49.587	3.091	12.175
Mi041	2	204.403	6.778	53.432
Mi041	3	288.896	8.766	81.520
Mi041	4	180.265	5.774	46.309
Mi041	5	109.000	3.100	26.650
Mi041	6	59.518	2.928	13.267
Mi041	7	31.906	2.613	7.198
Mi041	8	22.800	NA	4.824
Mi042	0	23.671	NA	3.749
Mi042	1	49.336	2.934	8.962
Mi042	2	576.954	14.810	111.880
Mi042	3	276.796	7.627	59.920
Mi042	4	208.143	7.178	41.748
Mi042	5	163.973	4.408	32.140
Mi042	6	105.722	3.380	19.153
Mi042	7	58.951	2.713	8.824
Mi042	8	35.064	NA	5.597
Mi043	0	23.557	NA	6.735
Mi043	1	33.215	2.820	7.829
Mi043	2	87.742	4.385	19.347
Mi043	3	366.820	9.475	95.872
Mi043	4	172.209	8.380	48.280
Mi043	5	127.023	5.180	31.095
Mi043	6	80.434	4.471	20.965
Mi043	7	41.877	3.227	9.966
Mi043	8	NA	NA	NA
Mi044	0	149.851	NA	23.623
Mi044	1	NA	NA	NA
Mi044	2	427.373	9.904	60.652
Mi044	3	493.230	8.687	84.330
Mi044	4	375.029	7.295	60.764
Mi044	5	262.332	5.488	41.505
Mi044	6	NA	NA	NA
Mi044	7	NA	NA	NA
Mi044	8	NA	NA	NA
Mi045	0	13.002	NA	2.802
Mi045	1	31.231	2.286	3.860
Mi045	2	151.897	3.925	24.621
Mi045	3	237.684	3.760	40.649
Mi045	4	140.988	2.805	24.399
Mi045	5	70.106	NA	11.404
Mi045	6	44.516	NA	7.214
Mi045	7	25.642	NA	3.610
Mi045	8	19.806	NA	2.190
Mi046	0	32.571	NA	5.761
Mi046	1	213.359	9.945	38.635
Mi046	2	882.796	28.005	158.744
Mi046	3	408.257	8.035	99.083
Mi046	4	238.041	7.662	50.267
Mi046	5	159.707	4.910	32.419
Mi046	6	105.770	3.958	18.682
Mi046	7	54.723	3.311	7.886
Mi046	8	36.605	NA	4.472
Mi047	0	25.891	NA	3.273
Mi047	1	27.375	2.581	3.521
Mi047	2	103.497	3.857	20.711
Mi047	3	154.939	3.981	36.948
Mi047	4	113.472	4.112	25.234
Mi047	5	105.930	3.535	21.339
Mi047	6	65.719	3.222	12.985
Mi047	7	36.947	2.549	7.084
Mi047	8	22.874	NA	4.881
Mi048	0	43.670	2.808	8.132
Mi048	1	63.530	3.777	12.410
Mi048	2	258.893	9.377	55.891
Mi048	3	370.352	10.957	86.111
Mi048	4	252.902	7.513	58.153
Mi048	5	125.293	3.921	26.852
Mi048	6	79.414	3.884	17.142
Mi048	7	40.189	3.086	7.812
Mi048	8	24.087	NA	4.867
Mi049	0	18.941	NA	2.541
Mi049	1	39.701	NA	5.406
Mi049	2	206.055	4.852	34.054
Mi049	3	388.907	5.681	87.229
Mi049	4	215.496	4.259	47.751
Mi049	5	138.926	3.025	27.447
Mi049	6	90.473	2.541	15.597
Mi049	7	50.060	NA	6.524
Mi049	8	32.891	NA	4.291
Mi050	0	21.591	NA	1.768
Mi050	1	44.804	3.009	5.993
Mi050	2	149.325	4.096	24.616
Mi050	3	207.847	3.695	32.851
Mi050	4	138.055	3.481	23.218
Mi050	5	98.139	NA	14.580
Mi050	6	62.467	NA	9.298
Mi050	7	38.535	NA	5.258
Mi050	8	29.015	NA	3.079
Mi051	0	23.501	NA	3.080
Mi051	1	30.545	2.472	3.933
Mi051	2	158.303	4.850	23.504
Mi051	3	224.184	5.621	39.802
Mi051	4	140.044	4.696	23.177
Mi051	5	169.008	5.094	25.270
Mi051	6	91.675	3.885	13.767
Mi051	7	51.300	3.302	6.715
Mi051	8	34.279	2.796	4.135
Mi052	0	15.896	NA	3.118
Mi052	1	435.185	13.423	54.955
Mi052	2	575.053	12.716	84.294
Mi052	3	280.488	5.202	47.592
Mi052	4	166.333	4.177	30.355
Mi052	5	112.858	3.679	20.187
Mi052	6	73.576	3.201	13.421
Mi052	7	36.307	2.807	6.091
Mi052	8	25.503	NA	4.616
Mi053	0	29.242	NA	0.527
Mi053	1	51.036	NA	2.130
Mi053	2	314.737	5.296	45.632
Mi053	3	353.868	6.039	58.978
Mi053	4	115.579	2.794	22.721
Mi053	5	78.553	2.255	13.203
Mi053	6	43.641	2.078	5.030
Mi053	7	28.928	2.049	0.207
Mi053	8	24.191	NA	NA
Mi054	0	42.051	2.574	5.515
Mi054	1	320.589	22.612	77.432
Mi054	2	253.911	9.832	57.042
Mi054	3	160.387	6.614	39.659
Mi054	4	129.672	4.938	30.519
Mi054	5	103.313	7.621	24.354
Mi054	6	69.606	3.801	15.911
Mi054	7	42.560	2.622	8.119
Mi054	8	26.045	NA	5.395
Mi055	0	45.557	4.523	14.448
Mi055	1	50.214	4.823	12.462
Mi055	2	81.625	5.095	21.204
Mi055	3	137.249	8.932	34.075
Mi055	4	100.192	10.208	23.235
Mi055	5	96.270	5.809	23.157
Mi055	6	65.488	5.013	14.370
Mi055	7	33.332	2.970	4.943
Mi055	8	19.740	1.452	1.677
Mi056	0	16.528	NA	-0.074
Mi056	1	74.082	10.492	19.067
Mi056	2	100.629	14.489	24.423
Mi056	3	64.805	5.533	20.200
Mi056	4	51.904	6.771	10.508
Mi056	5	41.647	6.446	6.841
Mi056	6	26.694	4.480	3.832
Mi056	7	17.858	2.522	-0.302
Mi056	8	8.024	NA	-1.507
Mi057	0	NC	NA	NA
Mi057	1	148.721	12.203	39.162
Mi057	2	216.797	21.040	60.715
Mi057	3	156.012	12.388	49.643
Mi057	4	99.795	8.488	32.906
Mi057	5	77.363	6.019	21.021
Mi057	6	54.786	4.365	16.072
Mi057	7	21.213	2.196	2.903
Mi057	8	12.324	1.730	-0.573
Mi058	0	7.435	NA	NA
Mi058	1	9.141	NA	-1.347
Mi058	2	29.623	3.270	1.461
Mi058	3	163.465	9.116	35.963
Mi058	4	95.551	10.038	17.589
Mi058	5	54.285	6.408	9.091
Mi058	6	30.065	3.317	3.691
Mi058	7	10.467	1.548	-1.772
Mi058	8	8.353	NA	NA
Mi059	0	29.771	NA	0.785
Mi059	1	35.031	2.832	3.009
Mi059	2	132.194	6.410	26.825
Mi059	3	164.219	5.616	38.045
Mi059	4	115.796	4.988	20.867
Mi059	5	93.653	3.583	14.741
Mi059	6	72.149	2.622	7.905
Mi059	7	19.763	NA	-1.658
Mi059	8	14.137	NA	-2.012
Mi060	0	4.463	NA	NA
Mi060	1	3.651	NA	NA
Mi060	2	26.508	NA	-1.190
Mi060	3	130.482	3.321	20.228
Mi060	4	67.391	3.145	8.937
Mi060	5	42.024	2.511	3.590
Mi060	6	34.914	2.515	2.556
Mi060	7	20.079	2.755	-0.981
Mi060	8	12.293	NA	NA
Mi062	0	9.131	NA	2.628
Mi062	1	21.884	3.027	4.098
Mi062	2	92.098	9.933	16.698
Mi062	3	111.605	8.217	18.013
Mi062	4	74.869	5.248	10.098
Mi062	5	66.741	3.588	6.820
Mi062	6	41.184	1.930	7.044
Mi062	7	20.567	0.366	2.463
Mi062	8	13.906	NA	1.599
Mi063	0	25.701	NA	2.001
Mi063	1	233.171	19.317	32.653
Mi063	2	396.154	19.721	67.224
Mi063	3	206.484	10.618	37.512
Mi063	4	149.114	5.567	24.723
Mi063	5	101.451	2.472	15.560
Mi063	6	76.467	1.000	11.517
Mi063	7	45.227	0.404	5.279
Mi063	8	29.293	NA	2.300
Mi064	0	18.068	NA	-0.511
Mi064	1	25.160	0.905	0.472
Mi064	2	86.775	3.800	11.166
Mi064	3	289.337	11.270	49.058
Mi064	4	154.164	4.218	29.187
Mi064	5	83.322	1.441	15.203
Mi064	6	56.317	0.794	8.977
Mi064	7	34.626	0.268	3.227
Mi064	8	23.602	NA	1.945
Mi065	0	14.100	NA	-0.487
Mi065	1	41.911	2.034	3.591
Mi065	2	145.557	4.879	21.433
Mi065	3	118.184	3.876	17.110
Mi065	4	71.045	1.619	9.461
Mi065	5	45.238	0.624	4.815
Mi065	6	33.785	NA	2.295
Mi065	7	20.882	NA	0.171
Mi065	8	16.183	NA	0.047
Mi066	0	2.665	NA	NA
Mi066	1	22.427	3.075	5.642
Mi066	2	103.862	11.025	25.830
Mi066	3	106.287	5.914	33.431
Mi066	4	47.952	1.593	15.268
Mi066	5	21.467	0.836	8.176
Mi066	6	11.589	0.577	4.405
Mi066	7	6.924	NA	2.815
Mi066	8	4.838	NA	3.172
Mi067	0	12.612	NA	5.650
Mi067	1	22.527	2.717	8.512
Mi067	2	160.262	14.062	43.816
Mi067	3	108.731	9.440	32.247
Mi067	4	46.346	4.240	14.840
Mi067	5	37.649	2.827	12.057
Mi067	6	29.336	1.952	9.529
Mi067	7	14.192	0.726	5.291
Mi067	8	9.946	NA	5.284
Mi068	0	35.700	2.880	13.309
Mi068	1	NA	NA	NA
Mi068	2	184.381	6.144	51.630
Mi068	3	246.093	17.684	73.357
Mi068	4	165.497	14.160	49.559
Mi068	5	122.192	8.142	32.966
Mi068	6	64.140	4.506	18.667
Mi068	7	31.828	2.461	9.647
Mi068	8	23.628	0.935	8.071
Mi069	0	25.398	NA	7.793
Mi069	1	29.458	0.339	7.064
Mi069	2	137.550	8.871	30.975
Mi069	3	354.286	13.448	94.923
Mi069	4	248.642	8.944	71.648
Mi069	5	136.817	2.624	38.249
Mi069	6	90.834	1.474	26.859
Mi069	7	50.743	0.528	15.616
Mi069	8	35.762	NA	12.050
Mi070	0	12.565	NA	2.637
Mi070	1	200.797	21.951	43.399
Mi070	2	868.869	64.169	198.450
Mi070	3	214.238	13.803	64.299
Mi070	4	109.865	9.501	36.288
Mi070	5	65.725	3.836	16.214
Mi070	6	39.872	1.429	10.033
Mi070	7	22.129	NA	4.618
Mi070	8	NA	NA	NA
Mi071	0	9.238	NA	4.411
Mi071	1	12.637	5.944	4.556
Mi071	2	72.405	5.958	24.439
Mi071	3	101.375	11.139	31.900
Mi071	4	60.592	5.274	18.227
Mi071	5	32.729	1.773	11.228
Mi071	6	21.520	1.076	7.997
Mi071	7	15.160	5.258	5.927
Mi071	8	11.952	7.885	4.352
Mi072	0	8.675	6.082	NA
Mi072	1	58.334	9.487	6.877
Mi072	2	126.691	11.416	21.351
Mi072	3	103.604	6.431	23.650
Mi072	4	58.701	2.128	11.136
Mi072	5	27.569	7.779	6.986
Mi072	6	18.313	6.444	NA
Mi072	7	13.063	7.675	NA
Mi072	8	11.490	7.583	NA
Mi073	0	14.901	7.504	NA
Mi073	1	105.090	16.061	21.162
Mi073	2	142.479	17.694	35.029
Mi073	3	141.975	13.736	39.983
Mi073	4	101.626	11.693	24.746
Mi073	5	70.816	6.346	15.810
Mi073	6	53.553	5.671	12.887
Mi073	7	29.263	2.395	3.832
Mi073	8	20.012	5.914	NA
Mi074	0	24.990	NA	NA
Mi074	1	100.595	9.743	26.358
Mi074	2	202.322	19.046	50.137
Mi074	3	251.287	18.014	73.963
Mi074	4	145.796	7.550	36.709
Mi074	5	93.397	3.897	24.159
Mi074	6	62.127	11.710	16.533
Mi074	7	36.191	11.684	NA
Mi074	8	26.173	6.593	NA
Mi075	0	26.857	9.505	NA
Mi075	1	63.309	10.730	13.826
Mi075	2	188.047	19.936	53.388
Mi075	3	215.056	18.948	62.849
Mi075	4	146.188	17.531	51.778
Mi075	5	94.360	10.153	25.026
Mi075	6	60.061	7.169	12.367
Mi075	7	35.658	2.001	NA
Mi075	8	24.445	8.977	NA
Mi076	0	31.177	10.705	NA
Mi076	1	68.209	3.662	12.540
Mi076	2	188.978	10.751	47.489
Mi076	3	213.042	9.079	59.681
Mi076	4	180.498	7.471	52.892
Mi076	5	109.586	3.583	27.575
Mi076	6	73.725	13.394	17.402
Mi076	7	44.541	10.025	10.357
Mi076	8	27.928	7.566	NA
Mi077	0	46.081	10.283	NA
Mi077	1	94.332	12.514	26.464
Mi077	2	139.364	8.107	36.275
Mi077	3	172.550	9.056	59.716
Mi077	4	125.631	4.625	36.046
Mi077	5	84.582	2.113	21.865
Mi077	6	59.812	1.532	12.704
Mi077	7	33.524	8.880	10.059
Mi077	8	25.736	7.236	4.113
Mi078	0	23.703	7.150	NA
Mi078	1	31.143	1.217	5.482
Mi078	2	103.154	14.959	21.908
Mi078	3	115.666	13.578	31.262
Mi078	4	96.525	6.397	21.126
Mi078	5	85.004	3.028	21.115
Mi078	6	77.346	2.677	16.724
Mi078	7	37.786	1.149	6.711
Mi078	8	26.735	7.345	NA
Mi079	0	34.236	10.877	4.994
Mi079	1	46.828	10.668	8.204
Mi079	2	249.901	22.475	67.089
Mi079	3	NA	NA	NA
Mi079	4	176.635	17.298	47.195
Mi079	5	154.101	9.132	48.326
Mi079	6	100.780	6.507	29.999
Mi079	7	61.049	0.806	13.624
Mi079	8	46.601	11.888	9.672
Mi080	0	NC	NA	NA
Mi080	1	43.797	2.184	6.924
Mi080	2	121.984	5.593	23.515
Mi080	3	170.004	4.576	38.430
Mi080	4	159.850	3.504	35.747
Mi080	5	142.699	2.618	29.192
Mi080	6	86.361	1.565	17.412
Mi080	7	40.599	0.624	7.499
Mi080	8	30.042	NA	4.301
Mi081	0	33.568	1.206	6.733
Mi081	1	94.653	3.563	19.634
Mi081	2	425.582	10.980	91.097
Mi081	3	165.654	4.064	41.824
Mi081	4	93.761	3.548	23.617
Mi081	5	64.877	2.161	14.386
Mi081	6	51.285	1.903	11.756
Mi081	7	39.330	0.734	7.020
Mi081	8	24.162	0.666	2.682
Mi082	0	29.758	0.745	3.970
Mi082	1	88.018	3.515	13.378
Mi082	2	331.664	9.621	67.342
Mi082	3	183.366	6.753	41.604
Mi082	4	131.225	4.174	28.893
Mi082	5	117.926	3.281	24.751
Mi082	6	64.878	1.792	13.706
Mi082	7	33.755	1.035	5.120
Mi082	8	25.465	NA	2.858
Mi083	0	25.250	NA	4.224
Mi083	1	NA	NA	NA
Mi083	2	NA	NA	NA
Mi083	3	NA	NA	NA
Mi083	4	NA	NA	NA
Mi083	5	NA	NA	NA
Mi083	6	NA	NA	NA
Mi083	7	NA	NA	NA
Mi083	8	NA	NA	NA
Mi084	0	21.895	NA	2.757
Mi084	1	83.476	4.843	12.492
Mi084	2	113.526	8.129	23.271
Mi084	3	93.183	5.087	21.728
Mi084	4	82.519	5.437	15.179
Mi084	5	73.535	3.973	13.139
Mi084	6	59.197	3.363	10.857
Mi084	7	27.179	0.982	5.607
Mi084	8	17.729	0.857	3.557
Mi085	0	44.107	NA	4.372
Mi085	1	64.508	0.948	6.205
Mi085	2	84.055	2.731	10.564
Mi085	3	92.543	3.886	25.094
Mi085	4	NA	NA	NA
Mi085	5	NA	NA	NA
Mi085	6	NA	NA	NA
Mi085	7	NA	NA	NA
Mi085	8	NA	NA	NA
Mi086	0	4.039	NA	1.021
Mi086	1	NA	NA	NA
Mi086	2	NA	NA	NA
Mi086	3	NA	NA	NA
Mi086	4	NA	NA	NA
Mi086	5	NA	NA	NA
Mi086	6	NA	NA	NA
Mi086	7	NA	NA	NA
Mi086	8	NA	NA	NA
